# Supplementary material for: Skeletal muscle delimited myopathy and verapamil toxicity in SUR2 mutant mouse models of AIMS
Source: EMBO Mol Med. 2023 May 8;15(6):e16883. doi: 10.15252/emmm.202216883 (PMC10245035; doi:10.15252/emmm.202216883)
Supplement: Supplementary file 1 — Source Data for Figure 1 [file EMMM-15-e16883-s002.zip]

Archive with 14 entries (10 files):
- Figure 1/
- __MACOSX/._Figure 1
- Figure 1/1B/
- __MACOSX/Figure 1/._1B
- Figure 1/1D/
- __MACOSX/Figure 1/._1D
- Figure 1/1C/
- __MACOSX/Figure 1/._1C
- Figure 1/1B/Fig 1B.xlsx
- __MACOSX/Figure 1/1B/._Fig 1B.xlsx
- Figure 1/1D/Fig 1D.xlsx
- __MACOSX/Figure 1/1D/._Fig 1D.xlsx
- Figure 1/1C/Fig 1C.xlsx
- __MACOSX/Figure 1/1C/._Fig 1C.xlsx
