# Supplementary material for: Skeletal muscle delimited myopathy and verapamil toxicity in SUR2 mutant mouse models of AIMS
Source: EMBO Mol Med. 2023 May 8;15(6):e16883. doi: 10.15252/emmm.202216883 (PMC10245035; doi:10.15252/emmm.202216883)
Supplement: Supplementary file 1 — Source Data for Figure 1 [file EMMM-15-e16883-s002.zip › Figure 1/1B/Fig 1B.xlsx]

## Sheet: Fig. 1B
MEAN	WT		STOP1149			Mann-Whitney Test for Two Independent Samples
	MEAN	SEM	MEAN	SEM
Trial 1	176.222	2.75771	171.556	4.60709			WT	STOP1149
Trial 2	150.222	18.5328	139.444	11.2733		count	9	9
Trial 3	132.889	22.6786	58.8889	11.4642		median	1070	513
Trial 4	160.667	16.441	94.6667	18.9912		rank sum	114	57
Trial 5	141.667	20.0368	57	10.9316		U	12	69
Trial 6	135.333	19.5028	47.6667	7.98088
							one tail	two tail
Cumulative	897	94.0762	569.222	56.4953		U	12
						mean	40.5
N	9		9			std dev	11.2662	ties
						z-score	2.48532	yates
						effect r	0.585795
						p-norm	0.00647179	0.0129436
						p-exact	0.00530646	0.0106129
Replicates	WT		STOP1149
	962		303
	549		586
	1070		781
	1080		459
	1080		476
	308		513
	1080		700
	864		481
	1080		824
