# Supplementary material for: Skeletal muscle delimited myopathy and verapamil toxicity in SUR2 mutant mouse models of AIMS
Source: EMBO Mol Med. 2023 May 8;15(6):e16883. doi: 10.15252/emmm.202216883 (PMC10245035; doi:10.15252/emmm.202216883)
Supplement: Supplementary file 1 — Source Data for Figure 1 [file EMMM-15-e16883-s002.zip › Figure 1/1D/Fig 1D.xlsx]

## Sheet: Fig. 1D
Mean	WT		STOP475			Mann-Whitney Test for Two Independent Samples
	MEAN	SEM	MEAN	SEM		Distance
	542.292	61.4286	323.781	24.9486			Control	STOP475
						count	4	8
N	4		8			median	513.817	322.717
						rank sum	41	37
						U	1	31
							one tail	two tail
						U	1
						mean	16
						std dev	5.88784	ties
						z-score	2.4627	yates
						effect r	0.710921
						p-norm	0.00689471	0.0137894
						p-exact	0.0040404	0.00808081
Replicates	WT		STOP475
	715.667		382.2
	518.633		284.167
	425.867		269.583
	509		334.6
			310.833
			215.067
			351.4
			442.4
