# Supplementary material for: Skeletal muscle delimited myopathy and verapamil toxicity in SUR2 mutant mouse models of AIMS
Source: EMBO Mol Med. 2023 May 8;15(6):e16883. doi: 10.15252/emmm.202216883 (PMC10245035; doi:10.15252/emmm.202216883)
Supplement: Supplementary file 1 — Source Data for Figure 1 [file EMMM-15-e16883-s002.zip › Figure 1/1C/Fig 1C.xlsx]

## Sheet: Fig, 1C
MEAN	WT		STOP475			Mann-Whitney Test for Two Independent Samples
	MEAN	SEM	MEAN	SEM
Trial 1	176.778	2.75771	124.267	15.2057			WT	STOP475
Trial 2	160.333	14.808	107.733	15.2436		count	9	15
Trial 3	170.778	9.22222	81.5333	16.6676		median	1080	467
Trial 4	180	0	99.3333	15.8194		rank sum	169	131
Trial 5	176.444	3.55556	88.6667	15.203		U	11	124
Trial 6	172.444	5.0418	90.4	12.4196
							one tail	two tail
Cumulative	1036.78	31.933	591.933	78.8225		U	11
						mean	67.5
N	9		15			std dev	16.6424	ties
						z-score	3.3649	yates
						effect r	0.686856
						p-norm	0.000382863	0.000765727
						p-exact	0.000146845	0.000293689
Replicates	WT		STOP475
	1080		344
	1080		531
	1043		397
	1080		357
	1080		436
	1020		1048
	1080		691
	788		1060
	1080		1046
			260
			255
			1032
			577
			467
			378
