# Supplementary material for: Skeletal muscle delimited myopathy and verapamil toxicity in SUR2 mutant mouse models of AIMS
Source: EMBO Mol Med. 2023 May 8;15(6):e16883. doi: 10.15252/emmm.202216883 (PMC10245035; doi:10.15252/emmm.202216883)
Supplement: Supplementary file 2 — Source Data for Figure 2 [file EMMM-15-e16883-s006.zip]

Archive with 14 entries (10 files):
- Figure 2/
- __MACOSX/._Figure 2
- Figure 2/2C/
- __MACOSX/Figure 2/._2C
- Figure 2/2D/
- __MACOSX/Figure 2/._2D
- Figure 2/2B/
- __MACOSX/Figure 2/._2B
- Figure 2/2C/2C.xlsx
- __MACOSX/Figure 2/2C/._2C.xlsx
- Figure 2/2D/2D.xlsx
- __MACOSX/Figure 2/2D/._2D.xlsx
- Figure 2/2B/2B.xlsx
- __MACOSX/Figure 2/2B/._2B.xlsx
