# Supplementary material for: Skeletal muscle delimited myopathy and verapamil toxicity in SUR2 mutant mouse models of AIMS
Source: EMBO Mol Med. 2023 May 8;15(6):e16883. doi: 10.15252/emmm.202216883 (PMC10245035; doi:10.15252/emmm.202216883)
Supplement: Supplementary file 2 — Source Data for Figure 2 [file EMMM-15-e16883-s006.zip › Figure 2/2C/2C.xlsx]

## Sheet: Fig 2C
MEAN		WT		AAA+		Myf5+		SkM-DN			Kruskal-Wallis Test							DUNN's TEST			alpha	0.05	0.00833333
		MEAN	SEM	MEAN	SEM	MEAN	SEM	MEAN	SEM									group	R-sum	size	R-mean	z-crit
		896.111	100.286	881.214	65.1234	865.286	75.6608	506.688	77.5336			WT	AAA+	Myf5+	SkMDN			WT	280	9	31.1111
	N	9		14		7		16			median	1016	959	815	439.5			AAA+	397	14	28.3571
											rank sum	280	397	191.5	212.5			Myf5+	191.5	7	27.3571
											count	9	14	7	16	46		SkMDN	212.5	16	13.2812
											r^2/n	8711.11	11257.8	5238.89	2822.27	28030.1				46		1.95996
											H-stat					14.5785		D TEST
											H-ties					14.6127		group 1	group 2	R-mean	std err	z-stat	R-crit	p-value
											df					3		WT	AAA+	2.75397	5.72804	0.480787	11.2268	0.630668
											p-value					0.00217938		WT	Myf5+	3.75397	6.75643	0.555614	13.2424	0.578475
											alpha					0.05		WT	SkMDN	17.8299	5.5862	3.19177	10.9488	0.00141404
											sig					yes		AAA+	Myf5+	1	6.20618	0.16113	12.1639	0.871991
																		AAA+	SkMDN	15.0759	4.90642	3.07269	9.6164	0.00212139
																		Myf5+	SkMDN	14.0759	6.07551	2.31683	11.9078	0.0205132
Replicates		WT		AAA+		Myf5+		SkM-DN
		1016		255		781		1037
		164		1013		1014		501
		1007		653		815		111
		1080		933		1070		900
		876		972		1080		275
		709		934		533		265
		1080		1080		764		422
		1080		491				422
		1053		931				862
				1061				600
				1016				457
				949				383
				969				933
				1080				569
								100
								270
