# Supplementary material for: Skeletal muscle delimited myopathy and verapamil toxicity in SUR2 mutant mouse models of AIMS
Source: EMBO Mol Med. 2023 May 8;15(6):e16883. doi: 10.15252/emmm.202216883 (PMC10245035; doi:10.15252/emmm.202216883)
Supplement: Supplementary file 2 — Source Data for Figure 2 [file EMMM-15-e16883-s006.zip › Figure 2/2D/2D.xlsx]

## Sheet: Sheet1
MEAN	WT		AAA+		Myf5+		SkM-DN			Kruskal-Wallis Test							DUNN's TEST			alpha	0.05	0.00833333
	MEAN	SEM	MEAN	SEM	MEAN	SEM	MEAN	SEM									group	R-sum	size	R-mean	z-crit
	577.353	34.1011	493.785	62.2447	592.45	89.4118	305.664	48.3047			WT	AAA+	Myf5+	SkMDN			WT	121	6	20.1667
N	6		8		8		7			median	549.233	480.633	532.067	260.833			AAA+	127	8	15.875
										rank sum	121	127	140	47			Myf5+	140	8	17.5
										count	6	8	8	7	29		SkMDN	47	7	6.71429
										r^2/n	2440.17	2016.12	2450	315.571	7221.86				29		1.95996
										H-stat					9.6119		D TEST
										H-ties					9.6119		group 1	group 2	R-mean	std err	z-stat	R-crit	p-value
										df					3		WT	AAA+	4.29167	4.59846	0.933283	9.01282	0.350674
										p-value					0.0221702		WT	Myf5+	2.66667	4.59846	0.579904	9.01282	0.561979
										alpha					0.05		WT	SkMDN	13.4524	4.73714	2.83977	9.28462	0.00451461
										sig					yes		AAA+	Myf5+	1.625	4.25735	0.381693	8.34425	0.702689
																	AAA+	SkMDN	9.16071	4.40677	2.07878	8.63712	0.0376375
Replicates	WT		AAA+		Myf5+		SkM-DN										Myf5+	SkMDN	10.7857	4.40677	2.44753	8.63712	0.0143839
	648.267		261.667		435.167		241.667
	553.767		451.183		767		208.1
	544.7		265		407.267		445.5
	540.733		469.267		439.3		495.967
	472.883		581.533		668		260.833
	703.767		492		1089.7		146.45
			753		624.833		341.133
			676.633		308.333
