# Supplementary material for: Skeletal muscle delimited myopathy and verapamil toxicity in SUR2 mutant mouse models of AIMS
Source: EMBO Mol Med. 2023 May 8;15(6):e16883. doi: 10.15252/emmm.202216883 (PMC10245035; doi:10.15252/emmm.202216883)
Supplement: Supplementary file 2 — Source Data for Figure 2 [file EMMM-15-e16883-s006.zip › Figure 2/2B/2B.xlsx]

## Sheet: Fig 2B
	WT		STOP475		SkM-DN			Kruskal-Wallis Test						DUNN's TEST			alpha	0.05	0.0166667
	MEAN	SEM	MEAN	SEM	MEAN	SEM								group	R-sum	size	R-mean	z-crit
	639.893	183.953	6.56706	3.44004	56.0402	21.3846			WT	SUR2-STOP	SkM-DN			WT	228	10	22.8
N	10		8		11			median	469.784	3.35215	19.0083			SUR2-STOP	57	8	7.125
								rank sum	228	57	150			SkM-DN	150	11	13.6364
								count	10	8	11	29				29		1.95996
								r^2/n	5198.4	406.125	2045.45	7649.98		D TEST
								H-stat				15.517		group 1	group 2	R-mean	std err	z-stat	R-crit	p-value
								H-ties				15.517		WT	SUR2-STOP	15.675	4.03887	3.88103	7.91605	0.000104014
								df				2		WT	SkM-DN	9.16364	3.72034	2.46312	7.29173	0.0137734
								p-value				0.000427105		SUR2-STOP	SkM-DN	6.51136	3.95644	1.64576	7.75448	0.0998124
								alpha				0.05
								sig				yes
