# Supplementary material for: Skeletal muscle delimited myopathy and verapamil toxicity in SUR2 mutant mouse models of AIMS
Source: EMBO Mol Med. 2023 May 8;15(6):e16883. doi: 10.15252/emmm.202216883 (PMC10245035; doi:10.15252/emmm.202216883)
Supplement: Supplementary file 3 — Source Data for Figure 3 [file EMMM-15-e16883-s004.zip]

Archive with 38 entries (32 files):
- Figure 3/
- __MACOSX/._Figure 3
- Figure 3/3E/
- __MACOSX/Figure 3/._3E
- Figure 3/3B/
- __MACOSX/Figure 3/._3B
- Figure 3/3C/
- __MACOSX/Figure 3/._3C
- Figure 3/3D/
- __MACOSX/Figure 3/._3D
- Figure 3/3A/
- __MACOSX/Figure 3/._3A
- Figure 3/3E/3E WT.png
- __MACOSX/Figure 3/3E/._3E WT.png
- Figure 3/3E/3E.xlsx
- __MACOSX/Figure 3/3E/._3E.xlsx
- Figure 3/3E/3E SkMDN.png
- __MACOSX/Figure 3/3E/._3E SkMDN.png
- Figure 3/3B/3B.xlsx
- __MACOSX/Figure 3/3B/._3B.xlsx
- Figure 3/3B/3B WT.tif
- __MACOSX/Figure 3/3B/._3B WT.tif
- Figure 3/3B/3B SkMDN.tif
- __MACOSX/Figure 3/3B/._3B SkMDN.tif
- Figure 3/3C/3C WT.tif
- __MACOSX/Figure 3/3C/._3C WT.tif
- Figure 3/3C/3C SkMDNii.png
- __MACOSX/Figure 3/3C/._3C SkMDNii.png
- Figure 3/3C/3C SkMDNi.png
- __MACOSX/Figure 3/3C/._3C SkMDNi.png
- Figure 3/3D/3D.xlsx
- __MACOSX/Figure 3/3D/._3D.xlsx
- Figure 3/3A/3A WT.jpg
- __MACOSX/Figure 3/3A/._3A WT.jpg
- Figure 3/3A/3A.xlsx
- __MACOSX/Figure 3/3A/._3A.xlsx
- Figure 3/3A/3A STOP475.jpg
- __MACOSX/Figure 3/3A/._3A STOP475.jpg
