# Supplementary material for: Skeletal muscle delimited myopathy and verapamil toxicity in SUR2 mutant mouse models of AIMS
Source: EMBO Mol Med. 2023 May 8;15(6):e16883. doi: 10.15252/emmm.202216883 (PMC10245035; doi:10.15252/emmm.202216883)
Supplement: Supplementary file 3 — Source Data for Figure 3 [file EMMM-15-e16883-s004.zip › Figure 3/3E/3E.xlsx]

## Sheet: Sheet1
Mean	Control		SkMDN				Mann-Whitney Test for Two Independent Samples
	MEAN	SEM	MEAN	SEM
	1.48006	0.0861867	2.34128	0.342924				WT (SkMDN Control)	SkMDN
N	4		4				count	4	4
							median	1.50447	2.14224
							rank sum	10	26
							U	16	0
								one tail	two tail
							U	0
							mean	8
							std dev	3.4641	ties
							z-score	2.16506	yates
							effect r	0.765466
							p-norm	0.0151914	0.0303828
							p-exact	0.0142857	0.0285714
Replicates	Control		SkMDN
	1.24843		2.44922
	1.52536		3.26978
	1.66287		1.83527
	1.48358		1.81086
