# Supplementary material for: Skeletal muscle delimited myopathy and verapamil toxicity in SUR2 mutant mouse models of AIMS
Source: EMBO Mol Med. 2023 May 8;15(6):e16883. doi: 10.15252/emmm.202216883 (PMC10245035; doi:10.15252/emmm.202216883)
Supplement: Supplementary file 3 — Source Data for Figure 3 [file EMMM-15-e16883-s004.zip › Figure 3/3B/3B.xlsx]

## Sheet: Sheet1
MEAN	WT		SkMDN				Mann-Whitney Test for Two Independent Samples
	MEAN	SEM	MEAN	SEM
	0.415597	0.163204	22.5186	7.77784				Control	SkelM DN
N	7		5				count	7	5
							median	0.505051	14.4385
							rank sum	28	50
							U	35	0
								one tail	two tail
	WT		SkMDN				U	0
	0		14.4385				mean	17.5
	1.0582		30.9091				std dev	6.11444	ties
	0		6.76116				z-score	2.7803	yates
	0		11.4458				effect r	0.802605
	0.505051		49.0385				p-norm	0.0027154	0.0054308
	0.519481						p-exact	0.00126263	0.00252525
	0.826446
