# Supplementary material for: Skeletal muscle delimited myopathy and verapamil toxicity in SUR2 mutant mouse models of AIMS
Source: EMBO Mol Med. 2023 May 8;15(6):e16883. doi: 10.15252/emmm.202216883 (PMC10245035; doi:10.15252/emmm.202216883)
Supplement: Supplementary file 3 — Source Data for Figure 3 [file EMMM-15-e16883-s004.zip › Figure 3/3D/3D.xlsx]

## Sheet: Sheet1
Mean	Control		SkMDN				Mann-Whitney Test for Two Independent Samples
	MEAN	SEM	MEAN	SEM
	11.9274	0.182516	14.8569	1.08655				WT (SkMDN Control)	SkMDN
N	4		4				count	4	4
							median	11.8673	13.8525
							rank sum	10	26
							U	16	0
								one tail	two tail
							U	0
							mean	8
							std dev	3.4641	ties
							z-score	2.16506	yates
							effect r	0.765466
							p-norm	0.0151914	0.0303828
							p-exact	0.0142857	0.0285714
Replicates	Control		SkMDN
	12.4155		18.106
	11.9645		13.688
	11.5595		14.017
	11.77		13.6165
