# Supplementary material for: Skeletal muscle delimited myopathy and verapamil toxicity in SUR2 mutant mouse models of AIMS
Source: EMBO Mol Med. 2023 May 8;15(6):e16883. doi: 10.15252/emmm.202216883 (PMC10245035; doi:10.15252/emmm.202216883)
Supplement: Supplementary file 3 — Source Data for Figure 3 [file EMMM-15-e16883-s004.zip › Figure 3/3A/3A.xlsx]

## Sheet: Sheet1
MEAN	WT		STOP475			Mann-Whitney Test for Two Independent Samples
	MEAN	SEM	MEAN	SEM
	1.6016	0.675767	21.869	2.92512			WT	SUR2-STOP
N	5		4			count	5	4
						median	0.558659	23.445
						rank sum	15	30
						U	20	0
							one tail	two tail
						U	0
						mean	10
						std dev	4.06544	ties
						z-score	2.33677	yates
						effect r	0.778924
						p-norm	0.00972552	0.019451
						p-exact	0.00793651	0.015873
Replicates	WT		STOP475
	2.72109		21.0526
	0.558659		13.9175
	3.7037		25.8373
	0		26.6686
	0
