# Supplementary material for: Skeletal muscle delimited myopathy and verapamil toxicity in SUR2 mutant mouse models of AIMS
Source: EMBO Mol Med. 2023 May 8;15(6):e16883. doi: 10.15252/emmm.202216883 (PMC10245035; doi:10.15252/emmm.202216883)
Supplement: Supplementary file 4 — Source Data for Figure 4 [file EMMM-15-e16883-s005.zip › Figure 4/4E/4E.xlsx]

## Sheet: Sheet1
	Stimulated Force WT v STOP475
	WT		STOP475
Time (s)	MEAN	SEM	MEAN	SEM
0	100	0	100	0
2	96.9107	0.398813	96.5987	0.323905
4	93.9628	0.618064	93.4521	0.596332
6	90.1554	0.722531	90.4165	0.958809
8	85.5084	0.883339	86.8898	1.45562
10	80.3195	1.21347	82.8702	2.04124
12	74.7977	1.66112	78.4066	2.82861
14	68.8437	2.34147	73.6895	3.50579
16	62.9274	3.08755	68.9578	3.97547
18	57.3866	3.50367	64.23	4.20038
20	52.3296	3.7188	59.3436	4.07867
22	47.6572	3.80657	54.6516	3.68795
24	43.535	3.79641	50.181	3.3049
26	39.6763	3.70853	45.7219	2.9572
28	36.0495	3.72063	41.179	2.62303
30	32.9019	3.56407	36.694	2.35862
32	29.8164	3.57641	32.6067	2.20491
34	27.1401	3.34676	29.111	2.07502
36	24.6988	3.23269	25.7618	1.96495
38	22.4545	3.01409	22.8866	1.8047
40	20.4277	2.85841	20.4659	1.60037
42	18.7569	2.69077	18.3137	1.44949
44	17.0825	2.54541	16.3557	1.30775
46	15.7171	2.42083	14.9016	1.18848
48	14.4132	2.2776	13.4246	1.0873
50	13.2706	2.15233	12.3482	0.956169
52	12.361	2.04736	11.234	0.894979
54	11.3917	1.90949	10.3669	0.805702
56	10.5691	1.80863	9.59868	0.683885
58	9.89252	1.73382	8.95126	0.618299
60	9.24282	1.61498	8.41939	0.553843
62	8.65372	1.53753	7.84641	0.510691
64	8.12756	1.43328	7.38223	0.484482
66	7.58375	1.3745	6.98581	0.421706
68	7.20479	1.33131	6.7046	0.361573
70	6.78219	1.22186	6.36973	0.361175
72	6.41754	1.16925	6.00967	0.362303
74	6.1559	1.12063	5.82754	0.362881
76	5.81326	1.07302	5.55968	0.337873
78	5.58904	1.05108	5.36094	0.323619
80	5.31193	0.973231	5.1423	0.347858
82	5.17554	0.964704	4.99878	0.371121
84	4.99103	0.958471	4.876	0.342707
86	4.78046	0.951263	4.68327	0.356859
88	4.60456	0.907824	4.57996	0.357489
90	4.47624	0.935373	4.53451	0.37462
92	4.37555	0.909788	4.35201	0.371275
94	4.20299	0.894302	4.31464	0.368482
96	4.14719	0.863415	4.19094	0.337163
98	4.00569	0.837084	4.15933	0.3719
100	3.84986	0.845882	4.00448	0.35204
102	3.84141	0.823298	3.88671	0.339365
104	3.77407	0.821456	3.94287	0.4057
106	3.6931	0.803898	3.88053	0.424251
108	3.62853	0.794316	3.81619	0.3896
110	3.53973	0.746077	3.66125	0.354163
112	3.42071	0.759452	3.53081	0.35917
114	3.3994	0.715785	3.45458	0.350185
116	3.28064	0.697443	3.40214	0.327749
118	3.24279	0.687545	3.37961	0.323723
120	3.23927	0.698584	3.31588	0.336316
