# Supplementary material for: Skeletal muscle delimited myopathy and verapamil toxicity in SUR2 mutant mouse models of AIMS
Source: EMBO Mol Med. 2023 May 8;15(6):e16883. doi: 10.15252/emmm.202216883 (PMC10245035; doi:10.15252/emmm.202216883)
Supplement: Supplementary file 4 — Source Data for Figure 4 [file EMMM-15-e16883-s005.zip › Figure 4/4C/4C.xlsx]

## Sheet: Sheet1
Fig 3C	Unstimulated Force WT v STOP475
	WT		STOP475
Time (s)	MEAN	SEM	MEAN	SEM
0	2.40192	0.186563	2.31683	0.192595
2	2.38303	0.179155	2.3189	0.197408
4	2.33083	0.162926	2.3383	0.193929
6	2.28927	0.158538	2.29012	0.189987
8	2.26645	0.154388	2.28645	0.198559
10	2.25212	0.154458	2.22386	0.180021
12	2.22035	0.152233	2.22607	0.183695
14	2.22463	0.144694	2.22127	0.197172
16	2.2135	0.147367	2.23651	0.199197
18	2.21222	0.147938	2.26344	0.210546
20	2.202	0.147445	2.29592	0.20872
22	2.20087	0.148666	2.47396	0.266225
24	2.20392	0.144727	2.91969	0.354514
26	2.1781	0.144305	3.67198	0.5672
28	2.20148	0.148382	4.69449	0.836915
30	2.19665	0.142917	5.94298	1.08444
32	2.19213	0.15101	7.08862	1.22143
34	2.20083	0.147316	8.10212	1.30793
36	2.20319	0.145271	9.14209	1.33457
38	2.20948	0.15488	10.0012	1.37127
40	2.19048	0.151472	10.6976	1.40243
42	2.18944	0.143084	11.3616	1.4273
44	2.1789	0.149333	11.8885	1.44666
46	2.19385	0.13941	12.3268	1.48531
48	2.20773	0.158043	12.7854	1.49725
50	2.20861	0.145113	13.1488	1.52488
52	2.18999	0.144292	13.4742	1.53098
54	2.20314	0.145153	13.7318	1.5464
56	2.19576	0.156579	13.9689	1.54869
58	2.18498	0.149038	14.1776	1.56548
60	2.20061	0.157267	14.3942	1.57347
62	2.19816	0.153207	14.5617	1.57782
64	2.18951	0.153441	14.726	1.58981
66	2.20046	0.152017	14.8837	1.60748
68	2.18295	0.149861	15.0305	1.61278
70	2.20714	0.151074	15.1319	1.63426
72	2.19514	0.149915	15.225	1.65392
74	2.21005	0.145686	15.3537	1.65927
76	2.19978	0.149941	15.4443	1.66931
78	2.20345	0.156252	15.5289	1.69606
80	2.19507	0.147926	15.5757	1.71239
82	2.21222	0.147789	15.6857	1.7164
84	2.20776	0.148286	15.7033	1.72912
86	2.19912	0.153515	15.7381	1.73186
88	2.20315	0.151677	15.809	1.73548
90	2.21464	0.150795	15.8398	1.73487
92	2.2141	0.158097	15.9144	1.73743
94	2.20891	0.149962	15.9371	1.73311
96	2.2029	0.151232	15.9856	1.73667
98	2.21421	0.154921	16.0203	1.73696
100	2.21766	0.15474	16.0604	1.74154
102	2.21926	0.152324	16.1112	1.74093
104	2.20889	0.153887	16.1253	1.74805
106	2.22491	0.156513	16.165	1.72807
108	2.22432	0.163718	16.2053	1.72952
110	2.21707	0.161458	16.2324	1.7307
112	2.23691	0.155688	16.2537	1.73664
114	2.24194	0.161596	16.3089	1.73291
116	2.22795	0.161421	16.3291	1.72296
118	2.23093	0.156843	16.3308	1.72139
120	2.23599	0.165583	16.3544	1.72141
