# Supplementary material for: Skeletal muscle delimited myopathy and verapamil toxicity in SUR2 mutant mouse models of AIMS
Source: EMBO Mol Med. 2023 May 8;15(6):e16883. doi: 10.15252/emmm.202216883 (PMC10245035; doi:10.15252/emmm.202216883)
Supplement: Supplementary file 4 — Source Data for Figure 4 [file EMMM-15-e16883-s005.zip › Figure 4/4D/4D.xlsx]

## Sheet: Sheet1
Fig 3D	Normalized Unstimulated Force WT v STOP475					Mann-Whitney Test for Two Independent Samples
	WT		STOP475
	MEAN	SEM	MEAN	SEM			WT	WT + Glib
	6.3098	0.434576	37.4058	5.02443		count	6	10
						median	6.27659	34.2948
						rank sum	21	115
						U	60	0
							one tail	two tail
						U	0
						mean	30
						std dev	9.21954	ties
						z-score	3.19972	yates
						effect r	0.799931
						p-norm	0.000687796	0.00137559
						p-exact	0.000124875	0.00024975
Replicates	WT		STOP475
	4.59484		26.2361
	6.23111		38.035
	7.90287		28.8443
	6.11878		59.7391
	6.68912		41.0291
	6.32208		30.5511
