# Supplementary material for: Skeletal muscle delimited myopathy and verapamil toxicity in SUR2 mutant mouse models of AIMS
Source: EMBO Mol Med. 2023 May 8;15(6):e16883. doi: 10.15252/emmm.202216883 (PMC10245035; doi:10.15252/emmm.202216883)
Supplement: Supplementary file 5 — Source Data for Figure 5 [file EMMM-15-e16883-s003.zip › Figure 5/5A/5A.xlsx]

## Sheet: Sheet1
	WT 0.9g/l verapamil	STOP475 0.9g/l Verapamil	STOP475 0.3g/l verapamil
Day
0	100	100	100
1	100	86.6667	100
2	100	66.6667	100
3	100	53.3333	100
4	100	53.3333	100
5	100	53.3333	100
6	100	53.3333	100
7	100	53.3333	100
8	100	46.6667	100
9	100	46.6667	100
10	100	40	85.7143
11	100	40	85.7143
12	100	40	85.7143
13	100	40	85.7143
14	100	33.3333	85.7143
15	100	33.3333	85.7143
16	100	26.6667	71.4286
17	100	20	71.4286
18	100	20	71.4286
19	100	20	71.4286
20	100	20	57.1429
21	100	20	57.1429
22	100	20	57.1429
23	100	13.3333	57.1429
24	100	13.3333	57.1429
25	100	13.3333	57.1429
26	100	13.3333	57.1429
27	100	13.3333	57.1429
28	100	13.3333	57.1429
