# Supplementary material for: Skeletal muscle delimited myopathy and verapamil toxicity in SUR2 mutant mouse models of AIMS
Source: EMBO Mol Med. 2023 May 8;15(6):e16883. doi: 10.15252/emmm.202216883 (PMC10245035; doi:10.15252/emmm.202216883)
Supplement: Supplementary file 5 — Source Data for Figure 5 [file EMMM-15-e16883-s003.zip › Figure 5/5F/5F.xlsx]

## Sheet: Sheet1
MEAN	WT 0g/l verapamil		SkM-DN 0 verapamil		SkM-DN 0.9g/l verapamil				Kruskal-Wallis Test						DUNN's TEST			alpha	0.05	0.0166667
	MEAN	SEM	MEAN	SEM	MEAN	SEM									group	R-sum	size	R-mean	z-crit
	896.111	100.286	506.688	77.5336	530.167	122.021				WT	SkM-DN	SkMDN + VERAP			WT	211	9	23.4444
									median	1016	439.5	457.5			SkM-DN	208	16	13
N	9		16		6				rank sum	211	208	77			SkMDN + VERAP	77	6	12.8333
	Same data as Fig 2C		Same data as Fig 2C						count	9	16	6	31				31		1.95996
									r^2/n	4946.78	2704	988.167	8638.94		D TEST
									H-stat				8.50336		group 1	group 2	R-mean	std err	z-stat	R-crit	p-value
									H-ties				8.51194		WT	SkM-DN	10.4444	3.78647	2.75836	7.42135	0.00580928
									df				2		WT	SkMDN + VERAP	10.6111	4.78955	2.21547	9.38735	0.0267278
									p-value				0.0141793		SkM-DN	SkMDN + VERAP	0.166667	4.35033	0.0383113	8.52648	0.969439
									alpha				0.05
									sig				yes
Replicates	WT 0g/l verapamil		SkM-DN 0 verapamil		SkM-DN 0.9g/l verapamil
	1016		1037		966
	164		501		402
	1007		111		809
	1080		900		255
	876		275		513
	709		265		236
	1080		422
	1080		422
	1053		862
			600
			457
			383
			933
			569
			100
			270
