# Supplementary material for: Skeletal muscle delimited myopathy and verapamil toxicity in SUR2 mutant mouse models of AIMS
Source: EMBO Mol Med. 2023 May 8;15(6):e16883. doi: 10.15252/emmm.202216883 (PMC10245035; doi:10.15252/emmm.202216883)
Supplement: Supplementary file 5 — Source Data for Figure 5 [file EMMM-15-e16883-s003.zip › Figure 5/5D/5D.xlsx]

## Sheet: Sheet1
	WT 0 Verapamil	WT 0.9g/l verapamil	STOP475 0 verapamil	STOP475 0.9g/l verapamil
	758.917	776.197	770.218	760.456
	769.231	797.872	715.137	750.939
	783.29	740.741	807.537	295.363
	741.656	723.764	778.21	759.975
		730.816		334.076
