# Supplementary material for: Skeletal muscle delimited myopathy and verapamil toxicity in SUR2 mutant mouse models of AIMS
Source: EMBO Mol Med. 2023 May 8;15(6):e16883. doi: 10.15252/emmm.202216883 (PMC10245035; doi:10.15252/emmm.202216883)
Supplement: Supplementary file 5 — Source Data for Figure 5 [file EMMM-15-e16883-s003.zip › Figure 5/5E/5E.xlsx]

## Sheet: Sheet1
	WT 0 Verapamil	WT 0.9g/l verapamil	STOP475 0 verapamil	STOP475 0.9g/l verapamil
	2.87111e-07	9e-07	5.44444e-07	3.22222e-07
	4.44444e-07	1.77778e-07	2.76667e-06	1e-07
	2.66667e-07	2.22222e-07	2.33333e-07	0.00134032
	5.44444e-07	7.66667e-07	9.88889e-07	3.47222e-07
		2.54444e-06		0.00208649
				0.0152176
