# Supplementary material for: Skeletal muscle delimited myopathy and verapamil toxicity in SUR2 mutant mouse models of AIMS
Source: EMBO Mol Med. 2023 May 8;15(6):e16883. doi: 10.15252/emmm.202216883 (PMC10245035; doi:10.15252/emmm.202216883)
Supplement: Supplementary file 5 — Source Data for Figure 5 [file EMMM-15-e16883-s003.zip › Figure 5/5B/5B.xlsx]

## Sheet: Sheet1
		WT 0.9g/l verapamil	STOP1149 0.9g/l verapamil
	Day
	0	100	100
	1	100	90
	2	100	90
	3	100	90
	4	100	90
	5	100	90
	6	100	90
	7	100	90
	8	100	90
	9	100	90
	10	100	90
	11	100	90
	12	100	90
	13	100	90
	14	100	90
	15	100	70
	16	100	70
	17	100	70
	18	100	70
	19	100	70
	20	100	70
	21	100	70
	22	100	70
	23	100	70
	24	100	70
	25	100	70
	26	100	70
	27	100	70
	28	100	70
