# Supplementary material for: Skeletal muscle delimited myopathy and verapamil toxicity in SUR2 mutant mouse models of AIMS
Source: EMBO Mol Med. 2023 May 8;15(6):e16883. doi: 10.15252/emmm.202216883 (PMC10245035; doi:10.15252/emmm.202216883)
Supplement: Supplementary file 6 — Source Data for Figure 6 [file EMMM-15-e16883-s001.zip]

Archive with 20 entries (15 files):
- Figure 6/
- __MACOSX/._Figure 6
- Figure 6/6F/
- __MACOSX/Figure 6/._6F
- Figure 6/6A/
- __MACOSX/Figure 6/._6A
- Figure 6/6B/
- __MACOSX/Figure 6/._6B
- Figure 6/6E/
- __MACOSX/Figure 6/._6E
- Figure 6/6F/6F.xlsx
- __MACOSX/Figure 6/6F/._6F.xlsx
- Figure 6/6A/6A.xlsx
- __MACOSX/Figure 6/6A/._6A.xlsx
- Figure 6/6B/6B.tif
- __MACOSX/Figure 6/6B/._6B.tif
- Figure 6/6B/6B.xlsx
- __MACOSX/Figure 6/6B/._6B.xlsx
- Figure 6/6E/6E.xlsx
- __MACOSX/Figure 6/6E/._6E.xlsx
