# Supplementary material for: Skeletal muscle delimited myopathy and verapamil toxicity in SUR2 mutant mouse models of AIMS
Source: EMBO Mol Med. 2023 May 8;15(6):e16883. doi: 10.15252/emmm.202216883 (PMC10245035; doi:10.15252/emmm.202216883)
Supplement: Supplementary file 6 — Source Data for Figure 6 [file EMMM-15-e16883-s001.zip › Figure 6/6F/6F.xlsx]

## Sheet: Sheet1
	WT (no glib)		WT + Glib		ncDPHR (no glib)		ncDPHR + Glib			Kruskal-Wallis Test							DUNN's TEST			alpha	0.05	0.00833333
	MEAN	SEM	MEAN	SEM	MEAN	SEM	MEAN	SEM									group	R-sum	size	R-mean	z-crit
	6.3098	0.434576	34.4509	3.82783	8.78196	1.36878	45.0826	10.2284			WT	WT + Glib	ncDHPR	ncDHPR + Glib			WT	32	6	5.33333
N	6		10		6		6			median	6.27659	34.2948	9.29973	46.0182			WT + Glib	197	10	19.7
										rank sum	32	197	46	131			ncDHPR	46	6	7.66667
										count	6	10	6	6	28		ncDHPR + Glib	131	6	21.8333
										r^2/n	170.667	3880.9	352.667	2860.17	7264.4				28		1.95996
										H-stat					20.3557		D TEST
										H-ties					20.3557		group 1	group 2	R-mean	std err	z-stat	R-crit	p-value
										df					3		WT	WT + Glib	14.3667	4.24788	3.38208	8.32568	0.000719384
										p-value					0.000143237		WT	ncDHPR	2.33333	4.74927	0.491304	9.3084	0.623212
										alpha					0.05		WT	ncDHPR + Glib	16.5	4.74927	3.47422	9.3084	0.000512343
										sig					yes		WT + Glib	ncDHPR	12.0333	4.24788	2.83279	8.32568	0.00461439
																	WT + Glib	ncDHPR + Glib	2.13333	4.24788	0.502212	8.32568	0.615519
																	ncDHPR	ncDHPR + Glib	14.1667	4.74927	2.98292	9.3084	0.00285517
Replicates	WT	WT + Glib	ncDHPR	ncDHPR + Glib
	4.59484	46.5624	4.56834	26.2218
	6.11878	40.546	9.07582	85.1351
	6.68912	33.9152	12.0558	53.0326
	6.32208	58.4628	12.4146	39.0039
	6.23111	30.1748	9.52364	13.3945
	7.90287	34.6744	5.0535	53.7076
		18.7285
		25.1586
		36.0981
		20.1883
