# Supplementary material for: Skeletal muscle delimited myopathy and verapamil toxicity in SUR2 mutant mouse models of AIMS
Source: EMBO Mol Med. 2023 May 8;15(6):e16883. doi: 10.15252/emmm.202216883 (PMC10245035; doi:10.15252/emmm.202216883)
Supplement: Supplementary file 6 — Source Data for Figure 6 [file EMMM-15-e16883-s001.zip › Figure 6/6A/6A.xlsx]

## Sheet: Sheet1
		WT/WT		nc/WT		WT/STOP		nc/STOP			Kruskal-Wallis Test							DUNN's TEST			alpha	0.05	0.00833333
		MEAN	SEM	MEAN	SEM	MEAN	SEM	MEAN	SEM									group	R-sum	size	R-mean	z-crit
		1036.78	31.933	992.867	37.4645	591.933	78.8225	601.083	88.8032			WT/WT	nc/WT	WT/STOP	nc/STOP			WT/WT	347	9	38.5556
	N	9		15		15		12			median	1080	1080	467	531			nc/WT	530	15	35.3333
		Same data as 1C				Same data as 1C					rank sum	347	530	250	199			WT/STOP	250	15	16.6667
											count	9	15	15	12	51		nc/STOP	199	12	16.5833
											r^2/n	13378.8	18726.7	4166.67	3300.08	39572.2				51		1.95996
											H-stat					23.0597		D TEST
											H-ties					23.6592		group 1	group 2	R-mean	std err	z-stat	R-crit	p-value
											df					3		WT/WT	nc/WT	3.22222	6.18816	0.520708	12.1286	0.60257
											p-value					2.94253e-05		WT/WT	WT/STOP	21.8889	6.18816	3.53722	12.1286	0.000404362
											alpha					0.05		WT/WT	nc/STOP	21.9722	6.47173	3.39511	12.6844	0.00068602
											sig					yes		nc/WT	WT/STOP	18.6667	5.3591	3.48317	10.5037	0.000495515
																		nc/WT	nc/STOP	18.75	5.68419	3.29862	11.1408	0.0009716
																		WT/STOP	nc/STOP	0.0833333	5.68419	0.0146606	11.1408	0.988303
Replicates		WT/WT		nc/WT		WT/STOP		nc/STOP
		1080		819		344		592
		1080		955		531		470
		1043		1080		397		806
		1080		1062		357		991
		1080		1080		436		711
		1020		1080		1048		326
		1080		1080		691		318
		788		1080		1060		1008
		1080		1080		1046		1080
				1080		260		314
				1080		255		273
				1007		1032		324
				857		577
				983		467
				570		378
