# Supplementary material for: Skeletal muscle delimited myopathy and verapamil toxicity in SUR2 mutant mouse models of AIMS
Source: EMBO Mol Med. 2023 May 8;15(6):e16883. doi: 10.15252/emmm.202216883 (PMC10245035; doi:10.15252/emmm.202216883)
Supplement: Supplementary file 6 — Source Data for Figure 6 [file EMMM-15-e16883-s001.zip › Figure 6/6B/6B.xlsx]

## Sheet: Sheet1
		WT/WT		WT/STOP		nc/STOP				Kruskal-Wallis Test						DUNN's TEST			alpha	0.05	0.0166667
		MEAN	SEM	MEAN	SEM	MEAN	SEM									group	R-sum	size	R-mean	z-crit
		1.6016	0.675767	21.869	2.92512	16.1337	4.9718				WT	SUR2-STOP	SUR2-STOP/ncDHPR			WT	17	5	3.4
	N	5		5		8				median	0.558659	23.445	9.08612			SUR2-STOP	50	4	12.5
		Same data as 2E		Same data as 2E						rank sum	17	50	86			SUR2-STOP/ncDHPR	86	8	10.75
										count	5	4	8	17				17		1.95996
										r^2/n	57.8	625	924.5	1607.3		D TEST
										H-stat				9.03137		group 1	group 2	R-mean	std err	z-stat	R-crit	p-value
										H-ties				9.03137		WT	SUR2-STOP	9.1	3.38748	2.68637	6.63933	0.00722341
										df				2		WT	SUR2-STOP/ncDHPR	7.35	2.8788	2.55315	5.64235	0.0106755
										p-value				0.0109361		SUR2-STOP	SUR2-STOP/ncDHPR	1.75	3.09233	0.565916	6.06085	0.571451
										alpha				0.05
										sig				yes
						nc/STOP
						9.85222
						2.23464
						8.32002
						33.5698
						4.96663
						32.7963
						32.2919
						5.03823
