# Supplementary material for: Skeletal muscle delimited myopathy and verapamil toxicity in SUR2 mutant mouse models of AIMS
Source: EMBO Mol Med. 2023 May 8;15(6):e16883. doi: 10.15252/emmm.202216883 (PMC10245035; doi:10.15252/emmm.202216883)
Supplement: Supplementary file 6 — Source Data for Figure 6 [file EMMM-15-e16883-s001.zip › Figure 6/6E/6E.xlsx]

## Sheet: Sheet1
		WT (no glib)		WT + Glib		ncDPHR (no glib)		ncDPHR + Glib
	Time (s)	MEAN	SEM	MEAN	SEM	MEAN	SEM	MEAN	SEM
	0	2.40192	0.186563	2.43532	0.315699	3.54181	0.545839	3.97751	1.38403
	2	2.38303	0.179155	2.25075	0.183827	3.43866	0.508975	3.43381	0.833575
	4	2.33083	0.162926	2.24751	0.190937	3.34386	0.496577	3.31669	0.748594
	6	2.28927	0.158538	2.21906	0.18381	3.34117	0.500304	3.27294	0.732998
	8	2.26645	0.154388	2.21249	0.190268	3.30299	0.495911	3.2557	0.721823
	10	2.25212	0.154458	2.24042	0.196481	3.28845	0.495077	3.25447	0.729337
	12	2.22035	0.152233	2.24877	0.192498	3.27338	0.500425	3.24437	0.747442
	14	2.22463	0.144694	2.26753	0.201727	3.28459	0.498127	3.24665	0.768073
	16	2.2135	0.147367	2.34012	0.21332	3.24996	0.493874	3.34536	0.829928
	18	2.21222	0.147938	2.39952	0.21892	3.26152	0.499611	3.51438	0.936349
	20	2.202	0.147445	2.52799	0.240137	3.2508	0.500677	3.79449	1.08383
	22	2.20087	0.148666	2.78945	0.263704	3.26033	0.49199	4.27107	1.24012
	24	2.20392	0.144727	3.17643	0.302225	3.2561	0.501063	4.87813	1.38301
	26	2.1781	0.144305	3.72537	0.377808	3.24519	0.494956	5.64757	1.56676
	28	2.20148	0.148382	4.41884	0.48822	3.24868	0.504657	6.49733	1.753
	30	2.19665	0.142917	5.17993	0.604348	3.28461	0.499745	7.33451	1.9621
	32	2.19213	0.15101	5.98275	0.746336	3.27777	0.513081	8.13844	2.16162
	34	2.20083	0.147316	6.76789	0.906255	3.2936	0.519573	8.86004	2.36307
	36	2.20319	0.145271	7.5155	1.02847	3.27892	0.520119	9.59494	2.55248
	38	2.20948	0.15488	8.1586	1.13354	3.2859	0.518997	10.2539	2.74618
	40	2.19048	0.151472	8.73958	1.20867	3.30757	0.528931	10.8909	2.93231
	42	2.18944	0.143084	9.26531	1.28082	3.3145	0.520327	11.4025	3.05863
	44	2.1789	0.149333	9.70897	1.33331	3.31543	0.532273	11.9169	3.19411
	46	2.19385	0.13941	10.169	1.37533	3.33086	0.528533	12.3826	3.31569
	48	2.20773	0.158043	10.5487	1.39726	3.34112	0.539736	12.8169	3.43557
	50	2.20861	0.145113	10.8823	1.42543	3.35873	0.54109	13.2453	3.53661
	52	2.18999	0.144292	11.1996	1.43102	3.35827	0.546485	13.6188	3.6381
	54	2.20314	0.145153	11.4941	1.4381	3.35585	0.540151	13.9838	3.72904
	56	2.19576	0.156579	11.7637	1.45144	3.36148	0.550087	14.2981	3.81849
	58	2.18498	0.149038	11.9952	1.45337	3.39588	0.555809	14.638	3.89993
	60	2.20061	0.157267	12.22	1.45088	3.39064	0.556559	14.9434	3.98257
	62	2.19816	0.153207	12.4224	1.44388	3.41671	0.566465	15.18	4.03681
	64	2.18951	0.153441	12.6434	1.44823	3.41305	0.564246	15.4465	4.09082
	66	2.20046	0.152017	12.8335	1.44337	3.42307	0.56655	15.6736	4.1456
	68	2.18295	0.149861	13.0207	1.43651	3.44063	0.570304	15.8882	4.19776
	70	2.20714	0.151074	13.2	1.44017	3.46897	0.574657	16.1086	4.25465
	72	2.19514	0.149915	13.3428	1.43119	3.45951	0.568915	16.3211	4.28719
	74	2.21005	0.145686	13.4932	1.43376	3.47621	0.573724	16.4756	4.33829
	76	2.19978	0.149941	13.6426	1.4219	3.4997	0.582604	16.6677	4.38174
	78	2.20345	0.156252	13.7488	1.41865	3.48867	0.589068	16.8106	4.42023
	80	2.19507	0.147926	13.8735	1.41191	3.51892	0.593832	17.0014	4.46288
	82	2.21222	0.147789	14.0175	1.41019	3.53176	0.594518	17.1273	4.48099
	84	2.20776	0.148286	14.1037	1.40369	3.53924	0.598235	17.2487	4.50366
	86	2.19912	0.153515	14.2213	1.39897	3.58051	0.604635	17.3519	4.50987
	88	2.20315	0.151677	14.3204	1.39644	3.57017	0.605274	17.4887	4.53601
	90	2.21464	0.150795	14.4172	1.39511	3.6099	0.610755	17.5846	4.54098
	92	2.2141	0.158097	14.4718	1.382	3.62985	0.618799	17.6928	4.55506
	94	2.20891	0.149962	14.5655	1.38322	3.63972	0.627262	17.7974	4.55856
	96	2.2029	0.151232	14.6502	1.37405	3.66249	0.632423	17.8985	4.57598
	98	2.21421	0.154921	14.7185	1.3723	3.69328	0.622343	17.9805	4.58836
	100	2.21766	0.15474	14.8011	1.3641	3.71133	0.640252	18.0627	4.60102
	102	2.21926	0.152324	14.8658	1.3565	3.74282	0.646329	18.1469	4.60986
	104	2.20889	0.153887	14.9202	1.35368	3.77682	0.653869	18.209	4.60595
	106	2.22491	0.156513	14.9835	1.35294	3.77428	0.666399	18.2908	4.62664
	108	2.22432	0.163718	15.0593	1.35122	3.81232	0.675114	18.3339	4.61594
	110	2.21707	0.161458	15.0993	1.35682	3.83131	0.678885	18.3792	4.61348
	112	2.23691	0.155688	15.1534	1.34951	3.8553	0.679193	18.4387	4.62028
	114	2.24194	0.161596	15.2023	1.35183	3.87035	0.701397	18.4602	4.62412
	116	2.22795	0.161421	15.2602	1.34503	3.9061	0.700149	18.5152	4.631
	118	2.23093	0.156843	15.3081	1.33976	3.93263	0.713325	18.5577	4.61943
	120	2.23599	0.165583	15.3764	1.33865	3.97043	0.723866	18.6213	4.62456
	N	6		10		6		6
